# Supplementary material for: Recent Non-LTR Retrotransposon Activity Predicts Cancer Prevalence in Mammals
Source: bioRxiv. 2025 Sep 4:2025.08.30.673284. Preprint. [Version 1] doi: 10.1101/2025.08.30.673284 (PMC12424770; doi:10.1101/2025.08.30.673284)
Supplement: Supplement 2 [file media-2.zip]

Archive with 90 entries (87 files):
- Supplementary Scripts/
- __MACOSX/._Supplementary Scripts
- Supplementary Scripts/1-Shell Scripts & Commands/
- __MACOSX/Supplementary Scripts/._1-Shell Scripts & Commands
- Supplementary Scripts/2-R Scripts for Statistical Analyses/
- __MACOSX/Supplementary Scripts/._2-R Scripts for Statistical Analyses
- Supplementary Scripts/1-Shell Scripts & Commands/6_intersects_counts_script.sh
- __MACOSX/Supplementary Scripts/1-Shell Scripts & Commands/._6_intersects_counts_script.sh
- Supplementary Scripts/1-Shell Scripts & Commands/10_counting_orthologs_for_each_gene.py
- __MACOSX/Supplementary Scripts/1-Shell Scripts & Commands/._10_counting_orthologs_for_each_gene.py
- Supplementary Scripts/1-Shell Scripts & Commands/9_extract_CG_orthogroups_IDs.sh
- __MACOSX/Supplementary Scripts/1-Shell Scripts & Commands/._9_extract_CG_orthogroups_IDs.sh
- Supplementary Scripts/1-Shell Scripts & Commands/15_CGO_counts.xlsx
- __MACOSX/Supplementary Scripts/1-Shell Scripts & Commands/._15_CGO_counts.xlsx
- Supplementary Scripts/1-Shell Scripts & Commands/13_extract_PC_genes.sh
- __MACOSX/Supplementary Scripts/1-Shell Scripts & Commands/._13_extract_PC_genes.sh
- Supplementary Scripts/1-Shell Scripts & Commands/12_making_HCG_gff.sh
- __MACOSX/Supplementary Scripts/1-Shell Scripts & Commands/._12_making_HCG_gff.sh
- Supplementary Scripts/1-Shell Scripts & Commands/1_subset_BED.sh
- __MACOSX/Supplementary Scripts/1-Shell Scripts & Commands/._1_subset_BED.sh
- Supplementary Scripts/1-Shell Scripts & Commands/17_CGO_counts_status.xlsx
- __MACOSX/Supplementary Scripts/1-Shell Scripts & Commands/._17_CGO_counts_status.xlsx
- Supplementary Scripts/1-Shell Scripts & Commands/18_CGO_data_processing.R
- __MACOSX/Supplementary Scripts/1-Shell Scripts & Commands/._18_CGO_data_processing.R
- Supplementary Scripts/1-Shell Scripts & Commands/3_length_Divergence_ALL_SINES.sh
- __MACOSX/Supplementary Scripts/1-Shell Scripts & Commands/._3_length_Divergence_ALL_SINES.sh
- Supplementary Scripts/1-Shell Scripts & Commands/16_CGO_Status.xlsx
- __MACOSX/Supplementary Scripts/1-Shell Scripts & Commands/._16_CGO_Status.xlsx
- Supplementary Scripts/1-Shell Scripts & Commands/7_single_final_intersections_file.sh
- __MACOSX/Supplementary Scripts/1-Shell Scripts & Commands/._7_single_final_intersections_file.sh
- Supplementary Scripts/1-Shell Scripts & Commands/5_Combining_results.sh
- __MACOSX/Supplementary Scripts/1-Shell Scripts & Commands/._5_Combining_results.sh
- Supplementary Scripts/1-Shell Scripts & Commands/4_TE_to_Genes_distance_script.sh
- __MACOSX/Supplementary Scripts/1-Shell Scripts & Commands/._4_TE_to_Genes_distance_script.sh
- Supplementary Scripts/1-Shell Scripts & Commands/8_commands_to_extract_CGO_data.sh
- __MACOSX/Supplementary Scripts/1-Shell Scripts & Commands/._8_commands_to_extract_CGO_data.sh
- Supplementary Scripts/1-Shell Scripts & Commands/2_length_Divergence_LINE1s.sh
- __MACOSX/Supplementary Scripts/1-Shell Scripts & Commands/._2_length_Divergence_LINE1s.sh
- Supplementary Scripts/1-Shell Scripts & Commands/0_calculate_lengths.py
- __MACOSX/Supplementary Scripts/1-Shell Scripts & Commands/._0_calculate_lengths.py
- Supplementary Scripts/1-Shell Scripts & Commands/11_make_species_orthologs_list.sh
- __MACOSX/Supplementary Scripts/1-Shell Scripts & Commands/._11_make_species_orthologs_list.sh
- Supplementary Scripts/1-Shell Scripts & Commands/14_calculate_means_medians.R
- __MACOSX/Supplementary Scripts/1-Shell Scripts & Commands/._14_calculate_means_medians.R
- Supplementary Scripts/2-R Scripts for Statistical Analyses/.Rhistory
- __MACOSX/Supplementary Scripts/2-R Scripts for Statistical Analyses/._.Rhistory
- Supplementary Scripts/2-R Scripts for Statistical Analyses/09_Interrelationships_Among_Predictors.R
- __MACOSX/Supplementary Scripts/2-R Scripts for Statistical Analyses/._09_Interrelationships_Among_Predictors.R
- Supplementary Scripts/2-R Scripts for Statistical Analyses/03_Median_nLTR_Proximity_to_PC_Genes_Plotting.R
- __MACOSX/Supplementary Scripts/2-R Scripts for Statistical Analyses/._03_Median_nLTR_Proximity_to_PC_Genes_Plotting.R
- Supplementary Scripts/2-R Scripts for Statistical Analyses/08_CGOs_Analyses.R
- __MACOSX/Supplementary Scripts/2-R Scripts for Statistical Analyses/._08_CGOs_Analyses.R
- Supplementary Scripts/2-R Scripts for Statistical Analyses/Mammals_tree.newick
- __MACOSX/Supplementary Scripts/2-R Scripts for Statistical Analyses/._Mammals_tree.newick
- Supplementary Scripts/2-R Scripts for Statistical Analyses/05_Median_nLTR_Proximity_to_CGOs_Plotting.R
- __MACOSX/Supplementary Scripts/2-R Scripts for Statistical Analyses/._05_Median_nLTR_Proximity_to_CGOs_Plotting.R
- Supplementary Scripts/2-R Scripts for Statistical Analyses/0_pglsSEyPagel.R
- __MACOSX/Supplementary Scripts/2-R Scripts for Statistical Analyses/._0_pglsSEyPagel.R
- Supplementary Scripts/2-R Scripts for Statistical Analyses/04_Average_nLTR_Proximity_to_CGOs_Plotting.R
- __MACOSX/Supplementary Scripts/2-R Scripts for Statistical Analyses/._04_Average_nLTR_Proximity_to_CGOs_Plotting.R
- Supplementary Scripts/2-R Scripts for Statistical Analyses/06_nLTR_PC_Insertions.R
- __MACOSX/Supplementary Scripts/2-R Scripts for Statistical Analyses/._06_nLTR_PC_Insertions.R
- Supplementary Scripts/2-R Scripts for Statistical Analyses/12 - phylogeny plot.R
- __MACOSX/Supplementary Scripts/2-R Scripts for Statistical Analyses/._12 - phylogeny plot.R
- Supplementary Scripts/2-R Scripts for Statistical Analyses/07_nLTR_CGOs_Insertions_Plotting.R
- __MACOSX/Supplementary Scripts/2-R Scripts for Statistical Analyses/._07_nLTR_CGOs_Insertions_Plotting.R
- Supplementary Scripts/2-R Scripts for Statistical Analyses/04_Average_nLTR_Proximity_to_CGOs.R
- __MACOSX/Supplementary Scripts/2-R Scripts for Statistical Analyses/._04_Average_nLTR_Proximity_to_CGOs.R
- Supplementary Scripts/2-R Scripts for Statistical Analyses/05_Median_nLTR_Proximity_to_CGOs.R
- __MACOSX/Supplementary Scripts/2-R Scripts for Statistical Analyses/._05_Median_nLTR_Proximity_to_CGOs.R
- Supplementary Scripts/2-R Scripts for Statistical Analyses/06_nLTR_PC_Insertions_Plotting.R
- __MACOSX/Supplementary Scripts/2-R Scripts for Statistical Analyses/._06_nLTR_PC_Insertions_Plotting.R
- Supplementary Scripts/2-R Scripts for Statistical Analyses/01_nLTR_Abundance.R
- __MACOSX/Supplementary Scripts/2-R Scripts for Statistical Analyses/._01_nLTR_Abundance.R
- Supplementary Scripts/2-R Scripts for Statistical Analyses/09_Interrelationships_Among_Predictors_Plotting.R
- __MACOSX/Supplementary Scripts/2-R Scripts for Statistical Analyses/._09_Interrelationships_Among_Predictors_Plotting.R
- Supplementary Scripts/2-R Scripts for Statistical Analyses/02_Average_nLTR_Proximity_to_PC_Genes_Plotting.R
- __MACOSX/Supplementary Scripts/2-R Scripts for Statistical Analyses/._02_Average_nLTR_Proximity_to_PC_Genes_Plotting.R
- Supplementary Scripts/2-R Scripts for Statistical Analyses/10_Model Comparisons.R
- __MACOSX/Supplementary Scripts/2-R Scripts for Statistical Analyses/._10_Model Comparisons.R
- Supplementary Scripts/2-R Scripts for Statistical Analyses/01_nLTR_Abundance_Plotting.R
- __MACOSX/Supplementary Scripts/2-R Scripts for Statistical Analyses/._01_nLTR_Abundance_Plotting.R
- Supplementary Scripts/2-R Scripts for Statistical Analyses/03_Median_nLTR_Proximity_to_PC_Genes.R
- __MACOSX/Supplementary Scripts/2-R Scripts for Statistical Analyses/._03_Median_nLTR_Proximity_to_PC_Genes.R
- Supplementary Scripts/2-R Scripts for Statistical Analyses/08_CGOs_Analyses_Plotting.R
- __MACOSX/Supplementary Scripts/2-R Scripts for Statistical Analyses/._08_CGOs_Analyses_Plotting.R
- Supplementary Scripts/2-R Scripts for Statistical Analyses/07_nLTR_CGOs_Insertions.R
- __MACOSX/Supplementary Scripts/2-R Scripts for Statistical Analyses/._07_nLTR_CGOs_Insertions.R
- Supplementary Scripts/2-R Scripts for Statistical Analyses/02_Average_nLTR_Proximity_to_PC_Genes.R
- __MACOSX/Supplementary Scripts/2-R Scripts for Statistical Analyses/._02_Average_nLTR_Proximity_to_PC_Genes.R
