# Supplementary material for: Recent Non-LTR Retrotransposon Activity Predicts Cancer Prevalence in Mammals
Source: bioRxiv. 2025 Sep 4:2025.08.30.673284. Preprint. [Version 1] doi: 10.1101/2025.08.30.673284 (PMC12424770; doi:10.1101/2025.08.30.673284)
Supplement: Supplement 2 [file media-2.zip › Supplementary Scripts/1-Shell Scripts & Commands/10_counting_orthologs_for_each_gene.py]

import pandas as pd

# Load orthogroup gene counts
gene_counts_df = pd.read_csv('filtered_HCG_Orthogroups.GeneCount.tsv', sep='\t', index_col=0)

# Load gene to orthogroups mapping
gene_to_orthogroups = {}
with open('gene_to_orthogroups.txt') as f:
    for line in f:
        gene, *orthogroups = line.strip().split()
        gene_to_orthogroups[gene] = orthogroups

# Initialize an empty DataFrame to store summed counts per gene
species_list = gene_counts_df.columns.tolist()
result_df = pd.DataFrame(0, index=species_list, columns=gene_to_orthogroups.keys())

# Sum counts for each gene across its orthogroups
for gene, orthogroups in gene_to_orthogroups.items():
    # Filter orthogroups to only those present in gene_counts_df
    valid_orthogroups = [og for og in orthogroups if og in gene_counts_df.index]
    if valid_orthogroups:
        # Sum across valid orthogroups for this gene
        gene_counts = gene_counts_df.loc[valid_orthogroups].sum()
        # Assign summed counts to the result DataFrame
        result_df[gene] = gene_counts
    else:
        print(f"No valid orthogroups found in counts file for gene {gene}")

# Transpose the DataFrame to match desired format (species as rows, genes as columns)
result_df = result_df.T
result_df.to_csv('HCG_counts.txt', sep='\t')
