# Supplementary material for: Recent Non-LTR Retrotransposon Activity Predicts Cancer Prevalence in Mammals
Source: bioRxiv. 2025 Sep 4:2025.08.30.673284. Preprint. [Version 1] doi: 10.1101/2025.08.30.673284 (PMC12424770; doi:10.1101/2025.08.30.673284)
Supplement: Supplement 2 [file media-2.zip › Supplementary Scripts/1-Shell Scripts & Commands/9_extract_CG_orthogroups_IDs.sh]

awk -F'\t' '
NR==1 {
  for (i=1; i<=NF; i++) {
    if ($i == "Homo_sapiens") col = i
  }
}
NR>1 && $col ~ /\S/ {
  print $1
}
' Orthogroups.tsv > HCG_orthogroups_IDs.txt
