# Supplementary material for: Recent Non-LTR Retrotransposon Activity Predicts Cancer Prevalence in Mammals
Source: bioRxiv. 2025 Sep 4:2025.08.30.673284. Preprint. [Version 1] doi: 10.1101/2025.08.30.673284 (PMC12424770; doi:10.1101/2025.08.30.673284)
Supplement: Supplement 2 [file media-2.zip › Supplementary Scripts/1-Shell Scripts & Commands/1_subset_BED.sh]

# Directory containing the BED files
directory="Path to the BED files directory"

# Loop over each BED file in the directory
for file in "$directory"/*.bed; do
    # Define the new filename with SINE suffix
    new_file="${file%.bed}_All_SINE.bed"
    
    # Subset entries where the 11th column is 'SINE\' and save to new file
    awk '$11 ~ /^SINE\//' "$file" > "$new_file"

done

echo "Subsetting complete. Files saved with specified suffix"

# NOTE: You need to do the same for LINE/L1 elements
